# Supplementary material for: Generation of Functional Immortalized Human Corneal Stromal Stem Cells
Source: Int J Mol Sci. 2022 Nov 2;23(21):13399. doi: 10.3390/ijms232113399 (PMC9657819; doi:10.3390/ijms232113399)
Supplement: Supplementary file 1 [file ijms-23-13399-s001.zip]

Archive with 1 entries (1 files):
- ijms-1900916-supplementary.pdf
